# Supplementary material for: Impaired host shutoff is a fitness cost associated with baloxavir marboxil resistance mutations in influenza A virus PA/PA-X nuclease domain
Source: PLoS Pathog. 2026 Feb 9;22(2):e1013550. doi: 10.1371/journal.ppat.1013550 (PMC12900429; doi:10.1371/journal.ppat.1013550)
Supplement: S1 Table — (XLSX) [file ppat.1013550.s003.xlsx]

## Sheet: Values used to build graphs
Figure 1C.
BXA (nM)	vect. N1	vect. N2	vect. N3	vect. N4	WT N1	WT N2	WT N3	WT N4
0	1.494	1.363	0.899	1.301	0.275	0.264	0.241	0.278
50	1.617	1.464	1.111	1.159	0.695	0.771	0.808	0.615
100	1.1	1.296	1.44	0.835	0.971	1.035	0.727	0.806
200	1.163	1.373	1.015	1.116	1.166	1.148	1.006	1.023
400	1.247	1.406	1.039	1.371	1.369	1.38	1.214	1.189
Figure 2B.
	108A	WT	38T	38M
N1	1	0.327533	1.01189	0.779622
N2	1	0.544356	1.18829	0.930496
N3	1	0.406722	1.01359	0.799646
Figure 2E.
108A	WT	38T	38M
0.93169	0.384096	0.433599	0.559958
1.0867	0.109545	0.666751	0.259416
0.98862	0.382392	0.655545	0.530669
1.30278	0.282741	0.323999	0.519466
0.99338	0.279522	0.42428	0.518458
0.844736	0.267691	0.763105	0.322159
0.908579	0.207134	1.29721	0.284916
0.808302	0.231238	0.210238	0.252685
1.23342	0.294155	0.857874	1.02019
0.943845	0.18136	0.76376	0.311785
1.08813	0.215377	0.809501	0.242347
0.906733	0.199242	1.1843	0.197495
1.01733	0.25093	0.986828	0.302226
1.15501	0.283795	0.770586	0.282093
0.790762	0.1165	0.757158	0.166608
1.21989	0.175074	1.06626	1.2021
0.865549	0.28499	1.72356	0.206929
0.876294	0.044172	0.501802	0.136971
1.37747	0.073383	0.752876	0.581537
0.973217	0.051616	0.941007	0.244545
0.889004	0.13566	0.824807	0.341275
1.00114	0.169232	1.34646	0.549969
2.34043	0.249586	0.473404	0.560157
	0.345958
	0.22753
Figure 2F.
108A	WT	38T	38M
1.21451	0.212539	0.57293	0.770678
0.900593	0.049639	0.84916	0.27394
0.812701	0.235575	0.76407	0.663072
1.24777	0.246235	0.599241	0.6075
0.994759	0.093511	0.666913	0.875085
0.990568	0.06379	1.20999	0.48337
1.16721	0.128432	1.4675	0.321412
0.767256	0.133567	0.702033	0.39569
1.14317	0.136707	1.1205	1.0395
0.746192	0.08751	0.928636	0.438945
0.878467	0.072152	0.788198	0.234966
0.937678	0.10018	1.29805	0.354521
1.16177	0.16556	1.07313	0.357063
1.17936	0.144007	0.918567	0.22641
0.857998	0.13451	0.598906	0.150792
1.13205	0.123191	0.870784	0.403051
0.413977	0.079189	0.854731	0.410755
0.901922	0.10466	0.801401	0.231153
1.90754	0.137926	0.982709	0.856025
1.07422	0.09627	0.914102	0.300576
0.823425	0.084653	1.11088	0.710344
0.823635	0.100097	0.76039	0.567124
1.14735	0.260204	0.736574	0.486699
	0.123145
Figure 2G.
108A	WT	38T	38M
3.54555	0.69683	1.61414	3.70457
3.00991	0.88329	3.31087	0.599308
3.69761	0.538957	2.93855	1.95628
2.93542	0.524463	1.61478	1.60549
4.57872	0.254079	2.26811	2.10428
3.17908	0.242506	5.33236	2.38061
3.03244	0.316204	3.24688	1.5212
2.72481	0.364552	3.48955	0.942837
3.04295	0.2561	3.18174	2.77878
2.21482	0.205176	3.48917	2.16733
3.66664	0.305023	3.3743	0.403154
4.50196	0.411928	3.79731	1.08146
2.43849	0.338602	3.08875	1.05022
2.45198	0.345087	3.47726	0.510428
4.05799	0.266608	1.64356	0.294197
2.82972	0.307059	2.40689	0.730349
2.36689	0.276179	1.99066	0.512179
2.01142	0.409823	2.04173	0.52134
3.36614	0.180011	2.44475	0.551745
2.85934	0.237946	2.00669	2.63301
3.10998	0.172937	3.08743	0.476421
1.73787	0.159865	3.3468	0.799893
	0.179936
Figure 2H.
BXA (nM)	WT N1	WT N2	WT N3	WT N4	38T N1	38T N2	38T N3	38T N4	38M N1	38M N2	38M N3	38M N4
0	5984354	5225265	4838393	6593420	5328885	3476639	2954501	3406618	6590615	5777169	5157958	3192406
1.56	3726948	3273748	4969490	6752824	4187643	4646411	3507655	3691244	7297336	6384122	5869282	4411759
3.12	2420937	2671734	4316385	4331108	5621617	5097703	3458746	4059580	7170875	8204785	4974921	4830487
6.25	552799	481489	1194446	1533788	5264853	4259351	3612020	3078280	6061108	5769795	4473493	3043458
12.5		17205	249132	150579	4656082	4019750	3713777	3636714	4819139	5444848	4223566	3808934
25	2210	3038	5390	4790	4471881	4723571	3651122	2902044	3462918	3786919	3651636	2661464
50	1887	2724	2211	2220	4099790	3983184	2860911	2994656	1597331	1568819	2418535	1299242
100	2062	2776	1221	2221	2715376	2667368	1961014	1823024	436936	425534	687529	444559
Figure 3B.
	WT	fs	38T	38M
N1	46.061	23.2541	4.9505	6.42202
N2	49.296	15.1919	4.85437	10.7807
N3	46.666	17.3913	1.10803	2.07972
N4	45.891	14.359	1.66667	9.12863
Figure 3D.
	mock	WT	fs	38T
N1	1	0.161041	0.469761	0.504351
N2	1	0.201032	0.422054	0.44013
N3	1	0.219151	0.704172	0.983
Figure 3E.
	mock	WT	fs	38T
N1	1	0.115743	0.493972	0.68302
N2	1	0.13655	0.415811	0.467812
N3	1	0.097126	0.508211	0.98214
Figure 4B.
	vect.	WT	38T	38M
N1	1	0.213738	0.71068	0.411531
N2	1	0.196068	0.614521	0.409714
N3	1	0.202068	0.598596	0.437444
Figure 4E.
	WT	38T	38M
N1	93.2515	8.24752	40.0205
N2	97.6608	7.56881	29.646
N3	96.5517	8.84956	38.8889
Figure 4F.
	mock	WT	38T	38M
N1	1	0.06	0.57	0.216
N2	1	0.156	0.53	0.319
N3	1	0.168	0.593	0.273
Figure 4G.
	mock	WT	38T	38M
N1	1	0.046	0.586	0.198
N2	1	0.106	0.493	0.217
N3	1	0.126	0.552	0.257
Figure 4H.
	mock	WT	38T	38M
N1	0.0202	1	6.36	3.69
N2	0.0126	1	5.28	2.18
N3	0.0106	1	3.38	1.66
Figure 5B.
	vect.	SW13	SW13 38T	SW13 38M	TX24	TX24 38T	TX24 38M
N1	1	0.186322	0.235568	0.360281	0.164623	0.184827	0.348688
N2	1	0.276815	0.410616	0.281699	0.29457	0.353081	0.266408
N3	1	0.231542	0.301053	0.217485	0.175291	0.228033	0.150945
Figure 5C.
	vect.	CA07	CA07 38T	CA07 38M	SW13	SW13 38T	SW13 38M	TX24	TX24 38T	TX24 38M	BC24	BC24 38T	BC24 38M
N1	1	0.208688	0.823297	0.404561	0.091502	0.321284	0.20032	0.045976	0.144908	0.169177	0.092303	0.159322	0.143523
N2	1	0.217136	0.866707	0.48558	0.138859	0.441922	0.321515	0.058078	0.250065	0.234753	0.083446	0.20258	0.168033
N3	1	0.232352	0.975999	0.654857	0.089034	0.299727	0.174662	0.044942	0.179815	0.160712	0.081	0.2411	0.158
Figure 5F.
	CA07	CA07 38T	CA07 38M	SW13	SW13 38T	SW13 38M	TX24	TX24 38T	TX24 38M	BC24	BC24 38T	BC24 38M
N1	1	12.045	5.784	1	3.50569	2.87118	1	9.52616	5.2155	1	8.40946	4.81614
N2	1	8.777	3.419	1	3.95634	3.99276	1	7.38843	4.67938	1	8.88247	6.37922
N3	1	14.28	4.49	1	6.71603	4.60315	1	8.08092	5.01562	1	12.1868	5.19875
Figure 5G.
	vect.	CA07	CA07 38T	CA07 38M	SW13	SW13 38T	SW13 38M	TX24	TX24 38T	TX24 38M	BC24	BC24 38T	BC24 38M
N1	1	0.2087	0.9849	0.8695	0.091502	0.856387	0.787641	0.046	0.902006	0.843498	0.092303	0.905835	0.843271
N2	1	0.2171	0.9886	0.8873	0.138859	0.881914	0.819825	0.058	0.914057	0.855851	0.083446	0.91068	0.847756
N3	1	0.2324	0.9979	0.9244	0.089034	0.851826	0.780827	0.045	0.906006	0.841904	0.081	0.914995	0.84592
Figure 5H.
	vect.	SW13	neg.
N1	3.524	0.809	0.594
N2	3.653	0.71	0.646
N3	3.512	0.782	0.612
N4			0.642
N5			0.564
N6			0.548
Figure 5I.
	vect.	SW13	neg.
N1	655534	64252	685
N2	514434	44124	740
N3	395155	70549	593
N4	476397	51726	525
N5	595321	38874	505
N6	328193	44675	647
Figure 6A.
BXA (nM)	WT N1	WT N2	WT N3	WT N4	38T N1	38T N2	38T N3	38T N4	38M N1	38M N2	38M N3	38M N4
0	3525562	3653475	4409322	6166716	10300710	11005261	6276523	7465829	10980419	10857155	19469109	18913649
1.565	1577138	1806146	2833646	2508380	11249128	11543497	5790049	4873494	14109973	12776819	13095630	9902458
3.125	249219	295189	1067736	1477880	10498187	8781711	6051710	6549500	12785780	11042982	14263770	12259197
6.25	8744	9694	70539	99093	11305898	11253184	6543061	4893203	13704461	12025118	13066293	12494309
12.5	1269	1085	3041	3016	9140722	11471021	4694550	5614919	8988175	9538112	7999320	7427633
25	1521	4877	1045	3742	9128061	10126187	5311216	4192804	5512734	6083563	6671717	6269082
50	2506	2512	1416	2363	8378468	8606413	3466994	4982623	2052265	1855783	2471219	2751807
100	1869	3469	1425	2473	5068277	4211977	3583778	7020256	65246	94385	553066	681308
Figure 6D.
	WT	38T	38M
N1	41.8539	3.9924	11.8547
N2	48.8064	3.94265	23.9748
N3	41.4474	3.2491	10.5691
Figure 6G.
WT N1	WWT N2	WT N3	38T N1	38T N2	38T N3
1	2	3	1	2	3
2	3	0	0	5	2
0	0	0	2	4	5
0	1	0	8	2	7
0	0	0	3	1	2
6	0	0	0	0	0
6	0	0	5	0	2
2	0	0	6	3	0
0	0	0	0	1	2
0	0	0	1	2	1
0	0	0	2	0	4
0	0	0	0	4	11
0	0	0	4	2	7
0	0	0	4	1	3
0	0	0	2	0	5
0	2	3	3	0	2
0	4	0	5	2	4
0	0	0	3	2	2
0	0	0	0	1	4
2	0	3	2	0	2
0	0	3	2	4	3
0	0	5	1	0	2
0	0	0	2	3	0
0	0	3	0	1	3
4	0	0	2	5	2
4	0	0	0	1	0
7	6	3	1	0	2
0	2	0	2	2	1
0	0	4	3	5	4
6	2	6	2	7	11
0	9	2	3	2	7
			3	0	3
			3	3	4
			5	0	2
			8	5	4
			3	10	2
			0	7	3
			2	5	2
			6	4	0
			3	4	3
			3	4	3
			2	9	4
			9	3	4
			5	1	3
			2	3	0
			4	5	2
				2
Figure 6H.
WT N1	WWT N2	WT N3	38T N1	38T N2	38T N3
4	0	4	7	3	5
4	5	0	6	3	4
3	2	5	5	4	4
17	10	2	5	0	4
8	4	0	3	0	9
15	3	0	0	4	3
2	5	8	10	8	1
3	0	2	7	5	3
4	3	0	2	5	2
2	0	1	0	3	0
0	4	4	7	5	4
1	4	1	7	8	0
1	7	3	7	3	5
2	0	6	2	0	3
3	0	6	4	2	3
1	6	5	6	6	3
6	6	4	10	3	4
0	2	6	0	3	3
2	0	2	2	2	5
0	2	9	3	9	0
1	6	11	2	5	0
3	2	5	2	2	11
11	9	2	2	4	6
0	0		3	3	4
			4	0	0
			7	5	8
			2	10	6
			0	7
Figure 6I.
WT N1	WWT N2	WT N3	38T N1	38T N2	38T N3
0.153228	0.25538	0.829985	0.012769	4.77561	0.268149
2.0175	2.98795	0.242611	0.600143	1.13644	0.715064
1.71105	0.12769	0.204304	0.25538	2.40057	0.983213
1.30244	2.42611	0.38307	0.12769	3.34548	0.587374
0.38307	1.04706	0.165997	0.331994	4.55853	2.60488
0.421377	0.357532	0.12769	0.178766	2.63041	7.50817
0.727833	0.293687	0.25538	0.165997	0.459684	5.26083
0.319225	0.944906	0.12769	2.84749	3.2944	1.74935
1.51951	0.38307	0.280918	1.08536	4.40531	0.178766
0.63845	0.229842	0.791678	3.9967	2.32396	1.76212
0.51076	0.217073	0.229842	1.04706	2.08135	3.61363
0.280918	0.12769	0.497991	1.9792	1.50674	1.28967
0.25538	0.217073	0.178766	0.370301	0.153228	1.49397
0.204304	0.395839	0.395839	0.217073	6.63988	2.41334
0.204304	0.191535	0.280918	0.217073	2.88579	0.140459
0.204304	0.472453	0.331994	5.98866	2.1835	4.9033
0.25538	0.153228	0.740602	0.25538	3.07733	8.59354
0.561836	0.280918	0.881061	4.63515	3.77962	0.25538
0.153228	0.165997	0.63845	0.357532	0.12769	2.04304
0.293687	0.229842	1.23859	0.408608	4.00947	6.19297
0.421377	0.408608	0.370301	0.663988	5.29913	4.87776
0.421377	0.536298	0.523529	3.63917	0.331994	1.13644
0.727833	0.217073	1.12367	0.306456	0.868292	1.4812
1.23859	4.30315	0.293687	2.43888	1.28967	0.778909
0.280918	0.523529	1.1109	0.932137	1.71105	2.06858
0.204304	0.153228	0.242611	0.778909	0.293687	0.306456
0.51076	1.54505	1.1109	3.03902	0.995982	0.319225
0.574605	0.715064	0.306456	0.817216	4.39254	0.306456
3.6264	0.331994	0.331994	0.165997	0.280918	1.22582
1.08536	0.306456	0.331994	0.625681	0.204304	0.306456
2.03027	0.165997	0.549067	4.77561	1.16198	2.77087
0.434146	0.625681	0.229842	1.50674	1.54505	0.268149
0.612912	0.344763	0.778909	2.08135	0.995982	0.970444
1.72382	0.140459	0.676757	3.6264	5.35021	1.58336
0.268149	0.612912	0.485222	0.459684	0.12769	2.03027
1.05983	0.165997	0.357532	1.94089	0.497991	12.3604
0.51076	0.715064	0.140459	2.47719	0.153228	0.855523
5.97589	5.20975	7.13787	2.32396	5.23529	0.76614
1.67274	0.178766	0.217073	1.91535	5.98866	1.58336
0.561836	0.804447	4.23931	0.804447	5.52898	0.140459
2.3495	0.25538	3.89454	0.357532	1.34075	0.293687
0.612912	0.663988	6.62711	0.778909	0.268149	0.434146
2.11965	0.217073	0.242611	0.600143	0.293687	0.408608
0.217073	0.12769	0.217073	1.65997	3.37102	0.51076
3.35825	0.344763	0.165997	1.23859	10.6749	0.715064
0.191535	0.38307	0.229842	1.82597	1.31521	0.306456
0.523529	0.268149	0.817216	0.89383	1.36628	0.344763
0.306456	0.280918	1.18752	0.549067	0.485222	0.651219
0.331994	0.229842	0.357532	0.536298	0.140459	0.140459
0.165997	0.293687	0.217073	2.94964	3.21779	1.99196
0.63845	0.574605	0.51076	1.59613	1.80043	0.344763
1.17475	1.00875	0.446915	0.268149	0.153228	1.26413
0.408608	1.36628	0.38307	1.13644	0.217073	1.80043
0.191535	1.21305	0.932137	1.25136	8.41477	0.753371
0.370301	0.293687	0.204304	1.8132	7.87847	0.791678
0.331994	1.1109	0.12769	2.26011	0.829985	3.10287
0.459684	0.229842	0.38307	0.778909	0.970444	4.48192
0.242611	0.280918	1.00875	0.957675	4.32869	0.485222
0.178766	14.0842	0.906599	0.89383	0.153228	4.78838
0.25538	0.370301	3.30717	4.82668	0.38307	0.319225
0.153228	0.25538	0.165997	4.26485	0.663988	1.94089
0.268149	0.140459	3.26886	7.46987	0.370301	1.46843
1.05983	0.331994	0.229842	1.45567	0.446915	2.23457
0.306456	0.191535	0.919368	5.29913	5.49067	2.04304
0.51076	0.25538	0.229842	0.523529	0.344763	6.78034
0.344763	0.12769	2.32396	0.459684	1.82597	1.53228
0.421377	1.51951	2.57934	6.44834	3.20502	1.23859
0.485222	0.25538	0.178766	5.65667	5.87374	3.4604
0.76614	0.715064	0.472453	2.50272	1.77489	0.625681
0.153228	2.11965	1.80043	0.293687	4.07331	0.38307
0.395839	0.165997	0.140459	1.67274	7.55925	1.20029
0.306456	0.191535	0.38307	2.96241	1.21305	0.446915
0.140459	2.73257	3.1284	1.50674	0.242611	0.523529
0.229842	0.153228	2.32396	1.02152	4.30315	0.370301
0.331994	0.217073	0.395839	1.57059	2.88579	3.77962
0.574605	0.12769	0.191535	2.79641	2.83472	0.191535
0.689526	0.689526	2.20904	1.31521	0.140459	3.74132
0.331994	0.306456	0.804447	0.472453	0.485222	0.472453
	0.676757	0.191535	0.485222	0.370301	0.421377
	0.229842	0.459684	6.61434	1.82597	9.34691
		0.881061	0.12769	0.268149	2.27288
		0.421377	0.689526	0.38307	4.89053
		2.26011	8.21047	0.344763	0.217073
		0.574605	0.204304	2.46442	0.881061
		0.740602	10.7132	1.21305	0.817216
		1.14921	7.85294	4.75007	0.574605
		0.217073	0.319225	3.47317	1.30244
		0.229842	0.204304	0.702295	0.331994
		0.791678	1.76212	6.33342	1.28967
		0.421377	1.58336	11.1346	0.829985
		0.293687	5.60559	0.331994	4.08608
		2.3878	0.434146		4.27761
		1.57059	2.06858		1.4429
		0.165997	7.4954		4.67345
		1.16198	0.370301		10.1514
		1.05983	2.26011		9.11707
		0.370301	1.03429		5.70774
		0.63845	3.51147		2.43888
		0.331994	6.48665		2.57934
		0.178766	0.268149		5.29913
		0.370301	0.38307		2.93687
			0.842754		1.95366
			0.434146		1.37905
			1.63443		0.140459
			3.53701		1.30244
			0.12769		4.02224
			0.983213		0.612912
			0.217073		1.55782
			0.204304		2.88579
			0.178766		0.191535
			1.71105		2.28565
			4.5713		3.42209
			11.607		4.09885
			3.06456
			6.81865
			1.18752
			1.04706
			2.80918
			1.74935
